# Supplementary material for: PRC2.1- and PRC2.2-specific accessory proteins drive recruitment of different forms of canonical PRC1
Source: Mol Cell. 2023 May 4;83(9):1393–1411.e7. doi: 10.1016/j.molcel.2023.03.018 (PMC10168607; doi:10.1016/j.molcel.2023.03.018)
Supplement: Table S1. Three group of PcG targets, related to Figure 1 [file mmc2.xlsx]

## Sheet: Three group of PcG targets
Table S1: Three group of PcG targets. Related to Figure 1.
EpiLC recruited PcG sites (n=398)				Maintained PcG sites (n=2,175)				Displaced PcG sites (n=78)
chr1	9796949	9799522		chr1	3670441	3672713		chr1	17095985	17098226
chr1	12990297	12993464		chr1	5915963	5918271		chr1	34472415	34473711
chr1	13123774	13127687		chr1	6358655	6359845		chr1	36555973	36559576
chr1	13127961	13129081		chr1	6382541	6383675		chr1	59482104	59484894
chr1	14309100	14310230		chr1	6440701	6441963		chr1	88700385	88702753
chr1	14754773	14756415		chr1	9298504	9300741		chr1	91178961	91180895
chr1	38835380	38837423		chr1	9545368	9546547		chr1	165193458	165194868
chr1	39477504	39479100		chr1	10231970	10233925		chr1	168430596	168431954
chr1	39900027	39902276		chr1	15286084	15288216		chr1	177257124	177260025
chr1	56974797	56981627		chr1	15892153	15893649		chr1	178916578	178918307
chr1	60042304	60043724		chr1	16092668	16093507		chr10	21158252	21161987
chr1	62702041	62708696		chr1	16105236	16106662		chr10	77901322	77902676
chr1	64734590	64737800		chr1	16519729	16520657		chr10	93832883	93835110
chr1	72211818	72212523		chr1	20890337	20892303		chr11	24075724	24083013
chr1	74790217	74792703		chr1	21960424	21963449		chr11	31370518	31372046
chr1	74891954	74894417		chr1	22804950	22807115		chr11	46310939	46312964
chr1	77511949	77513862		chr1	23759993	23763938		chr11	70225674	70230782
chr1	77513988	77517154		chr1	24098876	24100818		chr11	102603879	102607874
chr1	89929937	89936441		chr1	24584843	24588174		chr11	105164387	105166839
chr1	92910224	92912145		chr1	25828834	25831078		chr11	120948471	120951182
chr1	93753838	93755324		chr1	32172378	32173415		chr12	27340242	27344115
chr1	119052493	119054022		chr1	34459054	34460820		chr12	29937423	29939437
chr1	119416970	119423900		chr1	34749177	34752011		chr12	84641430	84643629
chr1	131962240	131964968		chr1	36307637	36308845		chr13	28951325	28953876
chr1	132878978	132882185		chr1	37718214	37721419		chr13	51846386	51850394
chr1	133045406	133047785		chr1	40324698	40326986		chr13	117220286	117221645
chr1	135687625	135689239		chr1	42952484	42954889		chr14	31130681	31132196
chr1	153185139	153186493		chr1	43091738	43093044		chr14	55114627	55116004
chr1	184881763	184883559		chr1	52726233	52728009		chr15	39076357	39077902
chr1	186703595	186706169		chr1	52817010	52818008		chr15	81234864	81236040
chr1	189920904	189923371		chr1	54193623	54196128		chr15	89139159	89142022
chr10	11343216	11343886		chr1	55362001	55363998		chr15	98632095	98635862
chr10	13089642	13091887		chr1	55404879	55408345		chr16	16213119	16214463
chr10	13472855	13475301		chr1	61638172	61640176		chr16	93682855	93684536
chr10	14544040	14546035		chr1	63247997	63249305		chr17	15374108	15379144
chr10	18317517	18319850		chr1	63272208	63274693		chr17	23643774	23645860
chr10	19932309	19935679		chr1	66467551	66469214		chr17	28350919	28352654
chr10	23796766	23797405		chr1	66862660	66863635		chr17	87635663	87637726
chr10	42274077	42277716		chr1	69104564	69108777		chr18	34860967	34863783
chr10	43576404	43581436		chr1	72535333	72537439		chr18	54986554	54988590
chr10	61782599	61785336		chr1	72873017	72875527		chr18	54990294	54991916
chr10	61976347	61979845		chr1	74854713	74858299		chr19	10100382	10102496
chr10	70244204	70246593		chr1	75141096	75143305		chr19	47013384	47016399
chr10	71284271	71285645		chr1	75219231	75220302		chr2	16355769	16358164
chr10	78351090	78352968		chr1	75359438	75361551		chr2	24761802	24763910
chr10	79926284	79928541		chr1	75374599	75376185		chr2	26315397	26316187
chr10	80178870	80181288		chr1	75448779	75451789		chr2	92023170	92024814
chr10	80347228	80349760		chr1	75503036	75506799		chr2	136678419	136679353
chr10	80929154	80934222		chr1	75546012	75547430		chr2	152142625	152144742
chr10	81544122	81545200		chr1	78309816	78311883		chr2	153649052	153650355
chr10	81559151	81560035		chr1	79857085	79859632		chr2	180021984	180024669
chr10	93309570	93311665		chr1	82286534	82293131		chr2	180641015	180642715
chr10	103367126	103368703		chr1	84934163	84935347		chr3	131105860	131108732
chr10	120200794	120202555		chr1	85246419	85246697		chr3	131108954	131114170
chr10	120473382	120478585		chr1	85248137	85248521		chr4	11383409	11390358
chr10	127663970	127668801		chr1	85270003	85270470		chr4	107801440	107804818
chr10	128524499	128525827		chr1	85600927	85601343		chr4	110351153	110352182
chr11	4744437	4749321		chr1	86017273	86019006		chr4	111414376	111415803
chr11	5897440	5898679		chr1	86045016	86047698		chr4	117928860	117929861
chr11	53518575	53520705		chr1	86668928	86671191		chr4	124656167	124661023
chr11	61021130	61024336		chr1	87152292	87158037		chr4	129104998	129106449
chr11	68396711	68402229		chr1	87507882	87511205		chr5	30232441	30233683
chr11	74609926	74611541		chr1	88204557	88205899		chr5	103423731	103426713
chr11	84067201	84068733		chr1	88277058	88277774		chr6	29396189	29397387
chr11	88097318	88100821		chr1	90997693	91000312		chr6	48444745	48447525
chr11	89297650	89303294		chr1	91366201	91367048		chr7	25314432	25316451
chr11	94990689	94993296		chr1	91799651	91803783		chr7	30972675	30974036
chr11	95583963	95588196		chr1	93099857	93103640		chr7	45627067	45629196
chr11	96268144	96278381		chr1	93235409	93236801		chr7	98359138	98361532
chr11	97628161	97630613		chr1	93685124	93686919		chr7	100929772	100932574
chr11	100355206	100356675		chr1	95667060	95668933		chr8	4215907	4217617
chr11	100848366	100852327		chr1	97660598	97663047		chr8	71524860	71526709
chr11	102817733	102819783		chr1	98094634	98096159		chr8	117497732	117499545
chr11	103169291	103172676		chr1	104768132	104770102		chr8	125994641	125996358
chr11	108341490	108345407		chr1	105355725	105357598		chr9	65100643	65103695
chr11	117966334	117970219		chr1	105779440	105782619		chr9	71771025	71771846
chr11	120658798	120662063		chr1	106712091	106715512		chr9	121758950	121761643
chr12	4475044	4477146		chr1	120006652	120008553		chrX	134756521	134757363
chr12	11148373	11151705		chr1	120594620	120606307
chr12	69680740	69682636		chr1	121527125	121528884
chr12	76532634	76534955		chr1	125910405	125913762
chr12	79028778	79030038		chr1	127675567	127678899
chr12	84217618	84219248		chr1	127679090	127680199
chr12	85597933	85600480		chr1	129272745	129274385
chr12	86881836	86884294		chr1	131096197	131098052
chr12	87298547	87301058		chr1	131243042	131246132
chr12	95690657	95696121		chr1	132066630	132069099
chr12	111270559	111273055		chr1	132315429	132317134
chr12	111670041	111673851		chr1	133162506	133165534
chr12	118841488	118851658		chr1	133363342	133365065
chr13	12105781	12107158		chr1	134233101	134236561
chr13	37776936	37779644		chr1	134645725	134648180
chr13	42301202	42303029		chr1	135103532	135105500
chr13	45961851	45966474		chr1	135686213	135687473
chr13	46928753	46930944		chr1	135817235	135820361
chr13	53284641	53286739		chr1	135916822	135920311
chr13	53469059	53477427		chr1	136007501	136008013
chr13	56133616	56136395		chr1	136049849	136051695
chr13	72627181	72635972		chr1	136131145	136132597
chr13	78172037	78174789		chr1	138845262	138847665
chr13	89740633	89743863		chr1	152954470	152956672
chr13	94057228	94058895		chr1	155097406	155099698
chr13	103919261	103922121		chr1	156202991	156206129
chr13	105443139	105447271		chr1	156301447	156304445
chr13	108213987	108215917		chr1	156310116	156311685
chr13	111807323	111808825		chr1	158355040	158356665
chr13	113617034	113618772		chr1	162475489	162478207
chr13	114455295	114461315		chr1	163307488	163316169
chr14	7817944	7819125		chr1	165706875	165708996
chr14	12821282	12823531		chr1	165763713	165764850
chr14	17659212	17662182		chr1	165843951	165846288
chr14	24244607	24246400		chr1	166253699	166255438
chr14	46385233	46391086		chr1	166307899	166310540
chr14	57744801	57746628		chr1	166378692	166380704
chr14	67932807	67933965		chr1	166408629	166410217
chr14	68082135	68085122		chr1	167000354	167002991
chr14	99298791	99300177		chr1	167686614	167694129
chr14	101729203	101730759		chr1	170588757	170590489
chr14	104456912	104468893		chr1	171195088	171196457
chr14	104469003	104470378		chr1	173366310	173368625
chr14	122982383	122983613		chr1	176273208	176276339
chr15	11903051	11907585		chr1	178275896	178276834
chr15	52039696	52040852		chr1	179667612	179668894
chr15	66967760	66970676		chr1	180481967	180483886
chr15	79515665	79517802		chr1	180696235	180698067
chr15	80173067	80174428		chr1	180941159	180943814
chr15	82224115	82224788		chr1	181351219	181354739
chr15	84231057	84233183		chr1	182516542	182518750
chr15	88732967	88733934		chr1	182762981	182765433
chr15	94628850	94629698		chr1	184722086	184736678
chr15	97766429	97768756		chr1	187603946	187610762
chr15	98802734	98808923		chr1	187651221	187652627
chr15	100870913	100872279		chr1	189342539	189344815
chr15	101253807	101254743		chr1	189727158	189731141
chr15	102917225	102920694		chr1	190168387	190176792
chr15	102921073	102924225		chr1	191097236	191099488
chr15	102929390	102946725		chr1	191317375	191318252
chr15	102949470	102957795		chr1	191717667	191719647
chr15	102961414	102974574		chr1	192090690	192092853
chr15	102994538	103008679		chr1	192190244	192192316
chr15	103168210	103170552		chr10	3365814	3368043
chr16	17208181	17210716		chr10	3740154	3740437
chr16	21204874	21206043		chr10	5920604	5921494
chr16	21693099	21695173		chr10	5921612	5923280
chr16	21695371	21696013		chr10	8517228	8519463
chr16	22160898	22163923		chr10	9674025	9677370
chr16	23986561	23989363		chr10	9899609	9901700
chr16	28928615	28930435		chr10	10557559	10558425
chr16	30063329	30063769		chr10	11079894	11081137
chr16	30063845	30064653		chr10	13059973	13061997
chr16	30065588	30071210		chr10	13964237	13968662
chr16	30600461	30601559		chr10	18743332	18744211
chr16	84773033	84775740		chr10	19352735	19359803
chr17	4995254	4997398		chr10	19712129	19713446
chr17	14202714	14204549		chr10	19848497	19853397
chr17	23698831	23700460		chr10	22148402	22152834
chr17	28140547	28143617		chr10	22153314	22154996
chr17	29094054	29095205		chr10	22157170	22160347
chr17	34956555	34958466		chr10	22813413	22814162
chr17	36248586	36249582		chr10	22815342	22817939
chr17	43016412	43017245		chr10	22818044	22820764
chr17	47736850	47739206		chr10	23347116	23351390
chr17	50508494	50510333		chr10	24222819	24224797
chr17	56829362	56831094		chr10	24710437	24713174
chr17	67696965	67698648		chr10	29532582	29536350
chr17	79052056	79053805		chr10	30840889	30846439
chr18	5592036	5594447		chr10	31607521	31610419
chr18	20557500	20559125		chr10	33624235	33624747
chr18	36514858	36516372		chr10	36506593	36508770
chr18	37442139	37443471		chr10	40682978	40683835
chr18	37484907	37487834		chr10	41070320	41072598
chr18	37674224	37675856		chr10	44002313	44006727
chr18	37680152	37682881		chr10	44526348	44530329
chr18	37684801	37687018		chr10	45334296	45336993
chr18	37689508	37693657		chr10	51676356	51679258
chr18	37694153	37696545		chr10	52690378	52692152
chr18	37706900	37709257		chr10	53749848	53752269
chr18	37714373	37716783		chr10	54074046	54076981
chr18	37725571	37727201		chr10	57631728	57633103
chr18	37730664	37734296		chr10	58223794	58225464
chr18	37736744	37740159		chr10	58231679	58232808
chr18	37741667	37750457		chr10	60105462	60108828
chr18	37750676	37759169		chr10	60217906	60219660
chr18	37765898	37768713		chr10	60829311	60832375
chr18	37805653	37809194		chr10	61272486	61274188
chr18	37814632	37817373		chr10	61594669	61595591
chr18	53417688	53418514		chr10	62128564	62131604
chr18	56923978	56926336		chr10	62131915	62135045
chr18	61013636	61014835		chr10	62725563	62726681
chr18	61034939	61037941		chr10	63098534	63100945
chr18	67244796	67246534		chr10	67533558	67539595
chr18	80983779	80990852		chr10	69398097	69401026
chr18	84084283	84091083		chr10	75059536	75062587
chr19	8987889	8990571		chr10	75316538	75318597
chr19	24029537	24032042		chr10	75559195	75561838
chr19	24555326	24557052		chr10	77416117	77418859
chr19	28834566	28836349		chr10	77969501	77970533
chr19	28963783	28965151		chr10	78779545	78781569
chr19	29250711	29252980		chr10	79611995	79614170
chr19	32386600	32388767		chr10	79636774	79640620
chr19	37432807	37437885		chr10	79715762	79718392
chr19	42430428	42433456		chr10	79873786	79875220
chr19	46761769	46763340		chr10	79970575	79971525
chr19	59344142	59346523		chr10	80386187	80387603
chr2	4716563	4719552		chr10	80842445	80845483
chr2	13574211	13575650		chr10	81342408	81344236
chr2	18670095	18673271		chr10	81574930	81575929
chr2	18673380	18683947		chr10	82983845	82987299
chr2	22619184	22620429		chr10	83335864	83338380
chr2	26120981	26123559		chr10	84439440	84441899
chr2	27677337	27678413		chr10	84533051	84534290
chr2	29750815	29752099		chr10	84754417	84761357
chr2	30471974	30474332		chr10	85183956	85184953
chr2	30800464	30802357		chr10	85386618	85388991
chr2	32081900	32085232		chr10	87490341	87495483
chr2	51146926	51149304		chr10	88503355	88504019
chr2	60124692	60125710		chr10	88884987	88886906
chr2	70470757	70479145		chr10	89343772	89345807
chr2	106692731	106696126		chr10	89872210	89874484
chr2	116060111	116065858		chr10	93639352	93643221
chr2	119742060	119745503		chr10	94311378	94312813
chr2	119757123	119760488		chr10	103026285	103032460
chr2	137114150	137116817		chr10	105573276	105574566
chr2	152735733	152738085		chr10	106469908	106471065
chr2	153108041	153109000		chr10	107270770	107273553
chr2	153526888	153531748		chr10	114799846	114803410
chr2	156420004	156422011		chr10	115585117	115588554
chr2	166153990	166155674		chr10	116471856	116474834
chr2	172544677	172554377		chr10	117627784	117631609
chr2	173273447	173277120		chr10	118867787	118869119
chr3	9249324	9252965		chr10	119452536	119455816
chr3	9608697	9610158		chr10	121349625	121352471
chr3	27708939	27711384		chr10	121641065	121642927
chr3	27938229	27939539		chr10	122447811	122450498
chr3	34660989	34664719		chr10	123263682	123266845
chr3	51339205	51343083		chr10	125388618	125389833
chr3	62338258	62340904		chr10	125965885	125967385
chr3	80912524	80914643		chr10	127048386	127050302
chr3	81036283	81037848		chr10	127059253	127060417
chr3	87525073	87526260		chr10	127164792	127167325
chr3	89829915	89832491		chr10	128933109	128935248
chr3	89912164	89914060		chr11	3193130	3193762
chr3	92079692	92083056		chr11	3331882	3332380
chr3	93555037	93555924		chr11	3862690	3864791
chr3	102203089	102204844		chr11	3912113	3914717
chr3	135690442	135692301		chr11	5151103	5152977
chr3	136669905	136671969		chr11	5445097	5445595
chr3	145757461	145760104		chr11	5860984	5863539
chr3	152164828	152166476		chr11	7212393	7215091
chr4	3677559	3679529		chr11	8663800	8664664
chr4	6453259	6454777		chr11	12034273	12041785
chr4	22482253	22486377		chr11	16259677	16261555
chr4	32237728	32241538		chr11	16514098	16514681
chr4	41097292	41098441		chr11	16751567	16754437
chr4	41497018	41501163		chr11	19007172	19009546
chr4	43381068	43382846		chr11	21992627	22005148
chr4	45083750	45084679		chr11	28582675	28583884
chr4	55529898	55534625		chr11	29823652	29825915
chr4	57141081	57144289		chr11	30023636	30025968
chr4	58552366	58553898		chr11	31965629	31966162
chr4	59437773	59439631		chr11	32220775	32223216
chr4	59548383	59549344		chr11	32346160	32348672
chr4	88804186	88804654		chr11	32454518	32456608
chr4	91370733	91373653		chr11	32531491	32534103
chr4	98816567	98818389		chr11	33146599	33148611
chr4	99650253	99661085		chr11	35120709	35122989
chr4	101418908	101421134		chr11	35796722	35799321
chr4	101495190	101497752		chr11	42181077	42183229
chr4	105108212	105110718		chr11	43527852	43530261
chr4	105157339	105158729		chr11	45979276	45981755
chr4	114904661	114905703		chr11	46165743	46166872
chr4	120285288	120287990		chr11	47987273	47990117
chr4	120666388	120668140		chr11	49608094	49611819
chr4	123686028	123687870		chr11	50024576	50026049
chr4	125488041	125492829		chr11	50236875	50238191
chr4	127167546	127170329		chr11	50599984	50606085
chr4	127328902	127331880		chr11	50850080	50852418
chr4	128805182	128807901		chr11	50930082	50931677
chr4	130307124	130309849		chr11	51289597	51291296
chr4	133599430	133600578		chr11	52762753	52766521
chr4	134249283	134254509		chr11	53462137	53467452
chr4	134342307	134344159		chr11	53978768	53980464
chr4	135685998	135687555		chr11	54027033	54029588
chr4	136133706	136136575		chr11	54067746	54069676
chr4	136141296	136148072		chr11	54100139	54102316
chr4	136833660	136837544		chr11	54303851	54304875
chr4	138453290	138456565		chr11	55077409	55078982
chr4	141367927	141368905		chr11	57644660	57646126
chr4	141536260	141538520		chr11	57801431	57802846
chr4	141663078	141664961		chr11	57826487	57834907
chr4	144892036	144894824		chr11	58640110	58641158
chr4	145246131	145246913		chr11	58961413	58962945
chr4	149585856	149588983		chr11	59134340	59137928
chr4	152115687	152116934		chr11	59304500	59309611
chr5	3340346	3344858		chr11	59963515	59965598
chr5	18358897	18361278		chr11	60104743	60107184
chr5	33819281	33821920		chr11	60575759	60576214
chr5	34512997	34513967		chr11	61341728	61343637
chr5	37027493	37029869		chr11	61377047	61378478
chr5	75156165	75157205		chr11	61853891	61855510
chr5	75574087	75577027		chr11	61956657	61958051
chr5	98178491	98188050		chr11	62538462	62539945
chr5	110480207	110482107		chr11	63129871	63133736
chr5	110879313	110880371		chr11	65269250	65270882
chr5	115234918	115236099		chr11	66523849	66528341
chr5	115428425	115431149		chr11	67920625	67922565
chr5	119666257	119676059		chr11	69119790	69123407
chr5	122778460	122779827		chr11	69235378	69237867
chr5	138991995	138999427		chr11	69326093	69328175
chr5	139324324	139326187		chr11	69603774	69606079
chr6	29177937	29180275		chr11	69934078	69937265
chr6	29507048	29508441		chr11	69964408	69967153
chr6	38353161	38356233		chr11	70253131	70255767
chr6	38635448	38638326		chr11	70458491	70460284
chr6	48047090	48048071		chr11	70539549	70541390
chr6	48048384	48049317		chr11	71750375	71752791
chr6	54038254	54040629		chr11	72133919	72137622
chr6	54565616	54566757		chr11	72488301	72490712
chr6	54594969	54596405		chr11	72959974	72962114
chr6	61179172	61181743		chr11	73159469	73161187
chr6	71707372	71709180		chr11	75192676	75195986
chr6	83031661	83034116		chr11	76026325	76028565
chr6	83065837	83073032		chr11	76397909	76399696
chr6	83077363	83078235		chr11	76671224	76674879
chr6	83101251	83102592		chr11	76844940	76847303
chr6	85373750	85374698		chr11	76996354	77001032
chr6	92244191	92244923		chr11	77461766	77464080
chr6	97615778	97618108		chr11	77488475	77491428
chr6	114967068	114970222		chr11	77513484	77517023
chr6	128299033	128302218		chr11	77930466	77933617
chr6	135064473	135065982		chr11	78495857	78498100
chr6	137168163	137170164		chr11	79145406	79146838
chr6	140622520	140623308		chr11	79590617	79592453
chr6	142962430	142964848		chr11	80153931	80155129
chr6	142964943	142965397		chr11	80476930	80478210
chr7	4843284	4844916		chr11	80809819	80811879
chr7	5028940	5032573		chr11	82385628	82391727
chr7	13006618	13008502		chr11	82951678	82952747
chr7	19821892	19823188		chr11	83408982	83410868
chr7	62462226	62464661		chr11	83426520	83428286
chr7	65154814	65158301		chr11	83461689	83464359
chr7	65861440	65864120		chr11	85885035	85896436
chr7	70357608	70363936		chr11	87073240	87074384
chr7	73371968	73377070		chr11	87356876	87359443
chr7	81211902	81215306		chr11	87616456	87618521
chr7	83882214	83884579		chr11	87762225	87766817
chr7	93079524	93081766		chr11	90387197	90391788
chr7	99267342	99269660		chr11	93096925	93100492
chr7	112679409	112681181		chr11	94392324	94393137
chr7	131546996	131549076		chr11	94471800	94476561
chr7	132595278	132600688		chr11	95040814	95041692
chr7	132812675	132814220		chr11	95118027	95124382
chr7	134670288	134671393		chr11	95147828	95151621
chr8	11726133	11729362		chr11	95222221	95224398
chr8	12756005	12758621		chr11	95914170	95916779
chr8	13200852	13201437		chr11	96171791	96180545
chr8	13973426	13974853		chr11	96322066	96323789
chr8	23409868	23410714		chr11	96324026	96324710
chr8	23410878	23413817		chr11	96324838	96329647
chr8	27226826	27228535		chr11	96335165	96340129
chr8	61223556	61225022		chr11	96340239	96356689
chr8	68880542	68881769		chr11	96364647	96367673
chr8	70861817	70865444		chr11	97114085	97117303
chr8	72318887	72320665		chr11	97362165	97364114
chr8	78432383	78438426		chr11	98022013	98022772
chr8	80878211	80880790		chr11	98795372	98796622
chr8	83740970	83742104		chr11	98836607	98838250
chr8	84009939	84013729		chr11	98981406	98983125
chr8	84796363	84801340		chr11	99039878	99042191
chr8	84976236	84979940		chr11	100413937	100415215
chr8	95136987	95138240		chr11	100691698	100692589
chr8	104340652	104341848		chr11	100859266	100861805
chr8	105266369	105272169		chr11	101069146	101071331
chr8	106135491	106138231		chr11	101078101	101082673
chr8	116731971	116734485		chr11	101169024	101171473
chr9	10904467	10905332		chr11	101173004	101179046
chr9	30940967	30944924		chr11	101245291	101247454
chr9	43743385	43746383		chr11	101260136	101261578
chr9	44318623	44320353		chr11	101261920	101265702
chr9	49796718	49799160		chr11	101961980	101965461
chr9	58195952	58204377		chr11	102025532	102028425
chr9	61372277	61374521		chr11	102086953	102089620
chr9	62340028	62344688		chr11	102106456	102108439
chr9	65140013	65143139		chr11	102145045	102148676
chr9	68653248	68655443		chr11	102445757	102447961
chr9	70140710	70142320		chr11	102664249	102667471
chr9	70207373	70208450		chr11	102761036	102762814
chr9	73102521	73104573		chr11	102944632	102949692
chr9	88326980	88328521		chr11	103100971	103103031
chr9	99435449	99438115		chr11	103191873	103193354
chr9	108596798	108597695		chr11	103360057	103361287
chr9	118606350	118608032		chr11	103647923	103651584
chr9	121296438	121298914		chr11	103748082	103752425
chrX	12936785	12937281		chr11	103769946	103776869
chrX	52163270	52165529		chr11	104130872	104135026
chrX	102249667	102253206		chr11	104570931	104571816
chrX	140060795	140062608		chr11	105291793	105292987
chrX	140664595	140666367		chr11	105589552	105590894
				chr11	105966800	105969134
				chr11	106486853	106487901
				chr11	107792120	107796233
				chr11	109720769	109723143
				chr11	111064571	111067420
				chr11	112779529	112787393
				chr11	113617645	113620417
				chr11	114764429	114766281
				chr11	115265006	115268674
				chr11	115296771	115297755
				chr11	115365952	115368092
				chr11	115381643	115382686
				chr11	115973978	115976092
				chr11	116237567	116238581
				chr11	116280661	116284253
				chr11	116333871	116336327
				chr11	116411880	116413584
				chr11	116530569	116534489
				chr11	116580548	116581504
				chr11	116651281	116655256
				chr11	116693928	116695614
				chr11	116918493	116919937
				chr11	117115173	117116179
				chr11	117198630	117200385
				chr11	117653214	117653513
				chr11	117653621	117654561
				chr11	117654831	117656314
				chr11	118246892	118248599
				chr11	118353656	118356416
				chr11	118906423	118911617
				chr11	119021333	119024380
				chr11	120045405	120048925
				chr11	120528702	120532952
				chr11	120720578	120722519
				chr11	121701135	121704650
				chr11	121829693	121831571
				chr12	3365056	3366512
				chr12	3806170	3808776
				chr12	4037628	4039067
				chr12	4132831	4134896
				chr12	4841020	4842073
				chr12	5372708	5376898
				chr12	14148807	14153046
				chr12	15814224	15817501
				chr12	16653043	16654162
				chr12	16799788	16801393
				chr12	17174935	17177005
				chr12	17690621	17692879
				chr12	17992696	17993654
				chr12	18135572	18136777
				chr12	24679875	24682889
				chr12	25094264	25098302
				chr12	25098466	25102153
				chr12	30882474	30885632
				chr12	31073390	31075884
				chr12	31263989	31267393
				chr12	31558845	31560417
				chr12	33954795	33960219
				chr12	37107064	37110059
				chr12	40133281	40134752
				chr12	44327760	44330802
				chr12	45073140	45075424
				chr12	50647593	50649870
				chr12	51591948	51595830
				chr12	54202440	54204032
				chr12	56686674	56701814
				chr12	58210570	58214937
				chr12	69241228	69242726
				chr12	69582696	69583103
				chr12	69790111	69791579
				chr12	70345483	70348118
				chr12	71317051	71319795
				chr12	72407478	72409209
				chr12	72936201	72938248
				chr12	73047393	73054684
				chr12	73544232	73547000
				chr12	73583642	73586595
				chr12	73996635	73998559
				chr12	75175273	75178360
				chr12	75734183	75736306
				chr12	75817109	75820276
				chr12	76403084	76407506
				chr12	76821463	76823519
				chr12	79130207	79132715
				chr12	80516345	80520407
				chr12	80691574	80693915
				chr12	80755759	80760879
				chr12	81332072	81334172
				chr12	83950510	83952356
				chr12	84100523	84102015
				chr12	84569228	84573480
				chr12	84698132	84699368
				chr12	85150306	85151340
				chr12	86077844	86079737
				chr12	86989132	86990848
				chr12	87101697	87103010
				chr12	98577650	98579224
				chr12	99964287	99968028
				chr12	100898385	100899870
				chr12	101717521	101718646
				chr12	101818174	101819800
				chr12	102127256	102131312
				chr12	102282436	102283550
				chr12	102948455	102949656
				chr12	103241049	103244073
				chr12	103532345	103533362
				chr12	105008619	105010484
				chr12	107999408	108007094
				chr12	108273700	108275547
				chr12	108275821	108277152
				chr12	108305130	108307792
				chr12	108327226	108328317
				chr12	108701277	108703023
				chr12	109066967	109069119
				chr12	109452002	109454931
				chr12	111406493	111407725
				chr12	111428474	111431239
				chr12	111441096	111449188
				chr12	111484081	111488445
				chr12	111906603	111909399
				chr12	112142679	112147535
				chr12	112619293	112621114
				chr12	112673007	112675348
				chr12	112677381	112681587
				chr12	112693276	112694021
				chr12	112801757	112802800
				chr12	112927312	112930176
				chr12	116485669	116486847
				chr12	118197784	118199292
				chr12	119237393	119239235
				chr13	9223081	9223952
				chr13	10358461	10361890
				chr13	12518738	12521390
				chr13	15463120	15465250
				chr13	16011345	16013046
				chr13	20089881	20091596
				chr13	22004636	22008683
				chr13	24936931	24938423
				chr13	25019423	25020723
				chr13	25054918	25056864
				chr13	30135953	30137659
				chr13	30748428	30751896
				chr13	34343523	34346425
				chr13	34650423	34653991
				chr13	38343870	38347933
				chr13	43302066	43305045
				chr13	43784106	43786577
				chr13	45507284	45508918
				chr13	46417479	46419599
				chr13	46501640	46503031
				chr13	48625070	48625789
				chr13	48870973	48871773
				chr13	49145180	49148762
				chr13	49246631	49248376
				chr13	51171005	51172118
				chr13	51565944	51569691
				chr13	54054103	54056019
				chr13	54301629	54304080
				chr13	54749235	54751037
				chr13	54764330	54766905
				chr13	55152380	55153918
				chr13	55823749	55838876
				chr13	56294570	56298011
				chr13	56437680	56439908
				chr13	56608642	56610243
				chr13	56751619	56754996
				chr13	57906753	57908690
				chr13	58805423	58810230
				chr13	60174753	60177721
				chr13	63564134	63566595
				chr13	63570470	63574636
				chr13	64273495	64275875
				chr13	68997612	69000129
				chr13	69533040	69534121
				chr13	73258490	73265983
				chr13	73266403	73273349
				chr13	73535782	73537614
				chr13	73845936	73847930
				chr13	74009026	74011124
				chr13	74120795	74122555
				chr13	76054419	76057858
				chr13	91461135	91462973
				chr13	92130378	92132392
				chr13	92425475	92427996
				chr13	92794303	92795304
				chr13	94284402	94285571
				chr13	95443273	95445123
				chr13	95890809	95892280
				chr13	96129793	96134688
				chr13	98205135	98207465
				chr13	98694176	98695811
				chr13	99899600	99901282
				chr13	100550520	100553666
				chr13	103332585	103336617
				chr13	104863470	104864465
				chr13	105052909	105055706
				chr13	105293483	105294883
				chr13	107887896	107890251
				chr13	107890482	107892716
				chr13	110394458	110396268
				chr13	111490332	111491191
				chr13	112651672	112652990
				chr13	112993080	112994721
				chr13	113031881	113036169
				chr13	113292772	113293910
				chr13	117023395	117027179
				chr13	117601994	117603860
				chr13	120026380	120028039
				chr13	120028885	120029881
				chr13	120046267	120046975
				chr14	4109989	4111285
				chr14	4415305	4415776
				chr14	4855604	4856289
				chr14	5961309	5962220
				chr14	6108340	6108851
				chr14	6286820	6287919
				chr14	6889081	6890251
				chr14	7026981	7027484
				chr14	7027577	7028098
				chr14	7314378	7315487
				chr14	8001869	8004298
				chr14	8316114	8318571
				chr14	12340932	12349727
				chr14	18330927	18332099
				chr14	19584592	19585727
				chr14	28503918	28513529
				chr14	30008176	30009940
				chr14	31434500	31436565
				chr14	32459869	32466384
				chr14	32596364	32600748
				chr14	32856282	32857706
				chr14	33922341	33925423
				chr14	34219290	34220829
				chr14	39471536	39475008
				chr14	43121801	43122810
				chr14	44988663	44990131
				chr14	46881482	46886046
				chr14	47188523	47189711
				chr14	48120657	48122130
				chr14	48664251	48670647
				chr14	54431352	54432689
				chr14	54780631	54782246
				chr14	54911850	54913673
				chr14	55761724	55762921
				chr14	55767336	55768535
				chr14	56364557	56365589
				chr14	57056454	57059174
				chr14	57103239	57105162
				chr14	58070137	58077023
				chr14	59625155	59626581
				chr14	62555065	62556693
				chr14	63267518	63270287
				chr14	63941832	63944562
				chr14	65261048	65263252
				chr14	65952628	65954622
				chr14	66635027	66638641
				chr14	66909397	66911735
				chr14	67228501	67239512
				chr14	68123523	68125326
				chr14	69173532	69176251
				chr14	69190219	69191599
				chr14	70073994	70082340
				chr14	70175928	70178300
				chr14	70204749	70207152
				chr14	70288284	70290335
				chr14	70519057	70522132
				chr14	70529906	70531548
				chr14	70553327	70556215
				chr14	70888086	70892595
				chr14	76556185	76557581
				chr14	77155943	77158262
				chr14	79767733	79774755
				chr14	84443165	84444848
				chr14	84444957	84448967
				chr14	93889297	93892104
				chr14	98167336	98170350
				chr14	101607094	101609428
				chr14	103098970	103099625
				chr14	104521642	104523164
				chr14	111674590	111678489
				chr14	115090969	115093883
				chr14	116925187	116927545
				chr14	121034257	121037252
				chr14	122474806	122480478
				chr14	122488991	122491586
				chr15	5241495	5245484
				chr15	6873389	6875219
				chr15	7396938	7399369
				chr15	7808070	7816774
				chr15	11034748	11038534
				chr15	13172087	13175135
				chr15	26308324	26310110
				chr15	26894386	26896192
				chr15	27465697	27467536
				chr15	27680154	27682080
				chr15	32244701	32246901
				chr15	34453163	34454287
				chr15	34836860	34839356
				chr15	36281871	36283143
				chr15	37790590	37792615
				chr15	38989866	38991357
				chr15	39005700	39007446
				chr15	43168710	43171303
				chr15	54570907	54572714
				chr15	55306219	55309840
				chr15	55905217	55908243
				chr15	57691808	57696719
				chr15	59648408	59650229
				chr15	64382000	64383338
				chr15	64919204	64924051
				chr15	67174380	67178634
				chr15	72544736	72549820
				chr15	73838706	73840764
				chr15	74563313	74565488
				chr15	75564543	75568564
				chr15	75703399	75705057
				chr15	75909519	75911526
				chr15	75995751	76000945
				chr15	76086787	76092207
				chr15	76231626	76234209
				chr15	76457330	76458343
				chr15	76515569	76524406
				chr15	78118959	78120213
				chr15	78203740	78204915
				chr15	78717625	78720383
				chr15	78841899	78844387
				chr15	79108641	79110507
				chr15	79162193	79164953
				chr15	79803049	79806039
				chr15	80285396	80288710
				chr15	80670663	80673124
				chr15	82068622	82071477
				chr15	82211423	82213121
				chr15	83723064	83726173
				chr15	83778535	83781940
				chr15	84444751	84446814
				chr15	84853205	84857004
				chr15	85734052	85737460
				chr15	86032502	86034312
				chr15	87543261	87546406
				chr15	88954223	88955904
				chr15	89377060	89380145
				chr15	89453438	89454412
				chr15	89522603	89526168
				chr15	89840954	89842898
				chr15	90678170	90680291
				chr15	91048499	91050627
				chr15	91570942	91573383
				chr15	91672618	91673528
				chr15	92050945	92052801
				chr15	92396383	92398163
				chr15	93335713	93336502
				chr15	93336666	93338357
				chr15	93593939	93597273
				chr15	95526583	95528916
				chr15	95652893	95655431
				chr15	97246008	97248271
				chr15	97998874	98006534
				chr15	98167599	98170042
				chr15	98295374	98296550
				chr15	98608417	98611187
				chr15	98779863	98781072
				chr15	99054651	99058192
				chr15	99092138	99094246
				chr15	99221589	99226753
				chr15	99588848	99594414
				chr15	100598702	100601225
				chr15	100636019	100637210
				chr15	100727899	100730351
				chr15	101128064	101130273
				chr15	102002089	102004717
				chr15	102143317	102145500
				chr15	103058447	103062453
				chr15	103502136	103504554
				chr15	103537078	103538381
				chr16	4417954	4420926
				chr16	5130835	5133187
				chr16	5306647	5307985
				chr16	5884474	5886561
				chr16	8423745	8426105
				chr16	9991451	9996541
				chr16	10783868	10786151
				chr16	11065838	11067472
				chr16	11982468	11986134
				chr16	15886584	15888878
				chr16	17913311	17916348
				chr16	18126220	18129295
				chr16	18681876	18682610
				chr16	18776018	18778434
				chr16	20240691	20241571
				chr16	20589132	20592705
				chr16	20619463	20622466
				chr16	20732327	20735791
				chr16	22655959	22657725
				chr16	26104499	26106906
				chr16	30307424	30310210
				chr16	33829396	33830572
				chr16	34569984	34575015
				chr16	34745016	34746430
				chr16	35537231	35543306
				chr16	36561275	36562212
				chr16	36693750	36694770
				chr16	37383933	37384628
				chr16	37915336	37917673
				chr16	38711701	38713658
				chr16	38741983	38743063
				chr16	43978839	43981170
				chr16	44330983	44334288
				chr16	48750055	48750664
				chr16	52450005	52453335
				chr16	63862838	63864995
				chr16	65105042	65106385
				chr16	65814887	65816493
				chr16	67617806	67620961
				chr16	74410612	74412333
				chr16	77013586	77014978
				chr16	85172022	85174504
				chr16	85800689	85803654
				chr16	85898873	85902570
				chr16	88288325	88291255
				chr16	91218723	91230444
				chr16	91268240	91272253
				chr16	91372562	91373402
				chr16	91405600	91407170
				chr16	91546727	91547983
				chr16	93711855	93713051
				chr16	94326905	94330148
				chr16	94996576	94998647
				chr16	95584208	95586970
				chr16	97169349	97172231
				chr16	97355589	97358411
				chr16	97609797	97611922
				chr16	97762122	97764959
				chr17	3326524	3327831
				chr17	5941359	5942300
				chr17	7826728	7828306
				chr17	8524195	8526656
				chr17	12506221	12508436
				chr17	14278052	14281429
				chr17	15535481	15537166
				chr17	15576535	15577897
				chr17	15829015	15831632
				chr17	23738898	23746742
				chr17	24205574	24209957
				chr17	24350697	24353110
				chr17	24487913	24490099
				chr17	24649525	24650851
				chr17	24657013	24659226
				chr17	24752248	24754501
				chr17	25430779	25435300
				chr17	25496194	25497292
				chr17	25568784	25571852
				chr17	25796014	25797147
				chr17	25808237	25810117
				chr17	25951053	25953100
				chr17	26200297	26201894
				chr17	26413944	26415751
				chr17	26845621	26846399
				chr17	27520490	27521328
				chr17	27654807	27656688
				chr17	28362341	28365490
				chr17	28768712	28770787
				chr17	29236274	29239625
				chr17	30900778	30903234
				chr17	31386116	31387009
				chr17	34185773	34188569
				chr17	34196346	34199266
				chr17	34629786	34632675
				chr17	34968115	34971279
				chr17	34971527	34972218
				chr17	35262206	35264777
				chr17	35319781	35321956
				chr17	35341708	35343977
				chr17	35358349	35360094
				chr17	35424632	35426486
				chr17	35438517	35440844
				chr17	35468840	35471377
				chr17	36082548	36085267
				chr17	36110153	36112032
				chr17	36129115	36129572
				chr17	36161131	36161993
				chr17	36188995	36190427
				chr17	36205591	36206618
				chr17	36231260	36231549
				chr17	36942477	36943901
				chr17	37210858	37211961
				chr17	42315768	42317371
				chr17	43627143	43631128
				chr17	44732502	44739731
				chr17	45548855	45550166
				chr17	45733044	45734705
				chr17	46030299	46032793
				chr17	46253586	46255045
				chr17	46486826	46488702
				chr17	46554912	46556074
				chr17	47409596	47410862
				chr17	47832846	47835420
				chr17	48932291	48933451
				chr17	50189353	50191732
				chr17	50698033	50699236
				chr17	55444836	55446867
				chr17	56138056	56140826
				chr17	56471907	56476895
				chr17	56509422	56513375
				chr17	56756717	56757636
				chr17	57148327	57149993
				chr17	62878023	62884525
				chr17	63862646	63863863
				chr17	65770966	65773732
				chr17	68273236	68274413
				chr17	68839212	68843135
				chr17	69075244	69078384
				chr17	69438386	69440209
				chr17	69968703	69971475
				chr17	71182152	71185371
				chr17	71309770	71311992
				chr17	72602741	72604919
				chr17	72916851	72919992
				chr17	73708762	73711671
				chr17	74046088	74049776
				chr17	78198842	78202086
				chr17	79354190	79356741
				chr17	79711943	79716375
				chr17	80943241	80946368
				chr17	84185620	84187226
				chr17	84511091	84512727
				chr17	85679503	85693500
				chr17	86166342	86169936
				chr17	86754046	86756473
				chr17	86962805	86963832
				chr17	87281812	87284724
				chr17	90454176	90456987
				chr17	91087426	91089369
				chr17	93199939	93204306
				chr18	7000473	7006791
				chr18	9707154	9709218
				chr18	10324408	10326760
				chr18	10705671	10707370
				chr18	12333589	12334471
				chr18	12643278	12645073
				chr18	13969188	13972802
				chr18	15149627	15152246
				chr18	15759212	15760799
				chr18	21650538	21654922
				chr18	23038300	23041912
				chr18	23751301	23755053
				chr18	24602936	24603860
				chr18	24653001	24654907
				chr18	25752722	25753941
				chr18	25754046	25756344
				chr18	30269008	30269693
				chr18	34719502	34720685
				chr18	35651516	35656043
				chr18	35887367	35890704
				chr18	35918776	35921688
				chr18	36724806	36726961
				chr18	36960139	36963030
				chr18	36997725	37000564
				chr18	37004931	37007962
				chr18	37010008	37015222
				chr18	37142306	37146468
				chr18	37300758	37303266
				chr18	37321006	37323131
				chr18	37342831	37344279
				chr18	37720209	37723481
				chr18	38024951	38026830
				chr18	38483186	38484500
				chr18	43437473	43438590
				chr18	44811418	44812487
				chr18	45559416	45561377
				chr18	46197858	46200551
				chr18	46210478	46213457
				chr18	46848320	46851222
				chr18	47365565	47370319
				chr18	51116464	51119478
				chr18	52527715	52530739
				chr18	52767000	52769868
				chr18	57878570	57879794
				chr18	58208830	58211443
				chr18	58835649	58838516
				chr18	60910921	60913243
				chr18	61397703	61402124
				chr18	61785839	61787047
				chr18	62322990	62324545
				chr18	62922111	62923311
				chr18	63384624	63388614
				chr18	64658945	64662351
				chr18	65431040	65431601
				chr18	65872628	65874649
				chr18	66859212	66861104
				chr18	67087226	67089980
				chr18	67389739	67391815
				chr18	69197446	69199102
				chr18	72349061	72351637
				chr18	73753896	73754752
				chr18	74440229	74445011
				chr18	74960135	74962876
				chr18	75819008	75822460
				chr18	77184202	77186974
				chr18	77564788	77566262
				chr18	77793627	77796200
				chr18	79107797	79110617
				chr18	80046873	80048272
				chr18	80321377	80324129
				chr18	80361461	80365013
				chr18	80705727	80716566
				chr18	82404637	82407775
				chr18	82474494	82476302
				chr18	84719053	84722115
				chr18	86393985	86396539
				chr18	86709594	86714431
				chr19	3685791	3686929
				chr19	4099702	4102108
				chr19	4213090	4216874
				chr19	4397732	4398897
				chr19	4475276	4478319
				chr19	4697461	4699662
				chr19	4989007	4991471
				chr19	5084738	5086544
				chr19	5447298	5449557
				chr19	5558353	5562543
				chr19	5741097	5743535
				chr19	6530439	6533007
				chr19	6924545	6928164
				chr19	6932925	6934952
				chr19	7611932	7612906
				chr19	10040489	10042550
				chr19	10388163	10391257
				chr19	11092102	11093363
				chr19	16435130	16437371
				chr19	16955581	16956965
				chr19	17835085	17838363
				chr19	19108497	19111369
				chr19	21472026	21472881
				chr19	24861070	24862294
				chr19	25505200	25507493
				chr19	25603191	25614192
				chr19	27216107	27219659
				chr19	28974483	28975603
				chr19	30029496	30032214
				chr19	31761639	31765254
				chr19	32594783	32596728
				chr19	34474007	34476423
				chr19	34746307	34747970
				chr19	36055125	36058510
				chr19	36917828	36919443
				chr19	37233314	37234717
				chr19	37684501	37688584
				chr19	37695036	37700050
				chr19	38096810	38098532
				chr19	38122882	38125660
				chr19	38836609	38837594
				chr19	41205736	41207605
				chr19	41384491	41385758
				chr19	41742415	41744680
				chr19	41981419	41983211
				chr19	42147092	42148732
				chr19	42200739	42203249
				chr19	42612165	42614004
				chr19	43384690	43388576
				chr19	44739355	44740712
				chr19	44754788	44763641
				chr19	45659677	45660756
				chr19	45736692	45744082
				chr19	46131632	46132394
				chr19	46146548	46149963
				chr19	47918046	47919747
				chr19	48203906	48208653
				chr19	50676704	50679108
				chr19	53310223	53311016
				chr19	53311137	53312317
				chr19	53312459	53314051
				chr19	53528270	53530814
				chr19	53675486	53678583
				chr19	54044525	54048905
				chr19	56395544	56398108
				chr19	56873107	56876137
				chr19	57007820	57008925
				chr19	58452132	58457146
				chr19	59073923	59076102
				chr19	59260489	59262257
				chr19	60466581	60468511
				chr19	60890444	60890909
				chr2	5137359	5138638
				chr2	5713048	5714969
				chr2	11171846	11173190
				chr2	11552617	11554503
				chr2	11705040	11707183
				chr2	13009064	13012605
				chr2	14603465	14605785
				chr2	18045732	18048418
				chr2	19657755	19659133
				chr2	21367202	21369223
				chr2	22620698	22626500
				chr2	24367228	24368487
				chr2	24472139	24475980
				chr2	25180634	25182479
				chr2	25185235	25186725
				chr2	25240995	25243057
				chr2	25372290	25373429
				chr2	25395253	25397603
				chr2	25424715	25426201
				chr2	25428401	25429334
				chr2	25575437	25580556
				chr2	25615721	25617661
				chr2	27885583	27888147
				chr2	28192441	28194043
				chr2	28445961	28447531
				chr2	31244256	31246981
				chr2	31313396	31315612
				chr2	31844488	31848155
				chr2	31886338	31888294
				chr2	32351882	32353641
				chr2	33615392	33617994
				chr2	33886415	33888697
				chr2	34370044	34372948
				chr2	34912357	34915529
				chr2	35255856	35257676
				chr2	35281900	35283070
				chr2	36101749	36107018
				chr2	38707642	38714785
				chr2	42651741	42653539
				chr2	45107213	45111800
				chr2	45115134	45117613
				chr2	49619148	49621003
				chr2	49786077	49788532
				chr2	50065981	50067833
				chr2	51934565	51935417
				chr2	52674134	52676789
				chr2	54083676	54085954
				chr2	54435965	54437943
				chr2	55435370	55438086
				chr2	58356835	58358477
				chr2	60283635	60284720
				chr2	61803536	61816625
				chr2	63183525	63184461
				chr2	64097582	64099152
				chr2	65021680	65023273
				chr2	65237069	65239723
				chr2	66123430	66125859
				chr2	68470128	68473263
				chr2	69821927	69823587
				chr2	71117030	71119028
				chr2	71980082	71982556
				chr2	72285182	72286830
				chr2	73385461	73386595
				chr2	73527496	73530335
				chr2	76404360	76408619
				chr2	77815402	77818285
				chr2	79453769	79460157
				chr2	80445002	80448876
				chr2	82051845	82055267
				chr2	84838503	84841683
				chr2	84884588	84888565
				chr2	90884854	90887992
				chr2	91254956	91257964
				chr2	91457005	91459640
				chr2	91921279	91924291
				chr2	91974708	91977254
				chr2	92058285	92060604
				chr2	92598686	92601793
				chr2	92914744	92915643
				chr2	93044942	93047220
				chr2	93187019	93189575
				chr2	93333371	93335311
				chr2	93639895	93649155
				chr2	102449640	102452468
				chr2	102658191	102660366
				chr2	104493035	104495113
				chr2	104711438	104712790
				chr2	113215503	113217524
				chr2	113756752	113760421
				chr2	117341872	117343863
				chr2	118371685	118374530
				chr2	118894540	118898457
				chr2	118899898	118903965
				chr2	119166801	119168330
				chr2	119320163	119328958
				chr2	120977024	120977929
				chr2	122295764	122302959
				chr2	122610718	122611782
				chr2	122701431	122703200
				chr2	122764529	122765970
				chr2	125504548	125507366
				chr2	125672986	125673998
				chr2	125722125	125724449
				chr2	126552293	126554667
				chr2	127334907	127337613
				chr2	127362658	127365765
				chr2	127540618	127541802
				chr2	127654841	127657595
				chr2	128122408	128128401
				chr2	128863564	128864588
				chr2	129591983	129594686
				chr2	130294041	130297581
				chr2	130575553	130578199
				chr2	130579175	130582750
				chr2	131560258	131564361
				chr2	132028264	132029983
				chr2	132384025	132385553
				chr2	132878625	132880090
				chr2	132944358	132946530
				chr2	134785732	134787542
				chr2	144329833	144333836
				chr2	145166958	145168797
				chr2	146217244	146224654
				chr2	147360411	147368796
				chr2	148394680	148397009
				chr2	148405703	148408874
				chr2	150499671	150501465
				chr2	150687283	150689331
				chr2	151631223	151633620
				chr2	151841825	151843579
				chr2	152625709	152628804
				chr2	152949504	152952864
				chr2	153031063	153033257
				chr2	155773820	155775331
				chr2	155775464	155776236
				chr2	156612543	156615603
				chr2	157077253	157080224
				chr2	157914114	157916290
				chr2	158608703	158616938
				chr2	158666537	158669625
				chr2	160872171	160873180
				chr2	160910625	160913390
				chr2	162657653	162662630
				chr2	163202023	163205709
				chr2	163852950	163855190
				chr2	163917870	163920536
				chr2	164167214	164172259
				chr2	164399525	164402276
				chr2	164485819	164488370
				chr2	165594047	165596714
				chr2	166712971	166713838
				chr2	167187470	167191342
				chr2	168279894	168282181
				chr2	168600620	168602809
				chr2	169633060	169634952
				chr2	170494677	170498628
				chr2	170731472	170732736
				chr2	172041731	172044271
				chr2	172936232	172941012
				chr2	174760194	174761732
				chr2	178118599	178119652
				chr2	178412577	178415404
				chr2	180102061	180105817
				chr2	180332132	180336859
				chr2	180455941	180457488
				chr2	180498638	180501397
				chr2	180774327	180778711
				chr2	181134009	181136036
				chr2	181156079	181157663
				chr2	181211615	181214074
				chr2	181457470	181461039
				chr2	181669370	181672943
				chr3	8664527	8668746
				chr3	14886049	14887436
				chr3	20153950	20155570
				chr3	26330826	26334432
				chr3	27370318	27373431
				chr3	28781176	28782563
				chr3	29081470	29083348
				chr3	30011463	30013350
				chr3	31308753	31310407
				chr3	32817217	32818247
				chr3	33141649	33143431
				chr3	36221823	36222563
				chr3	36688897	36690837
				chr3	37063116	37064467
				chr3	37347598	37350027
				chr3	38884314	38888665
				chr3	40530989	40532882
				chr3	40949774	40951637
				chr3	45375914	45383071
				chr3	49755807	49757923
				chr3	52101046	52105257
				chr3	52268336	52270196
				chr3	53040497	53043741
				chr3	53654552	53659084
				chr3	54754543	54757183
				chr3	54914468	54916491
				chr3	55242194	55243640
				chr3	55779277	55784715
				chr3	56181689	56184343
				chr3	61001849	61004207
				chr3	62602987	62604469
				chr3	66219546	66221913
				chr3	67514328	67516332
				chr3	68868392	68871273
				chr3	69316736	69319129
				chr3	69859487	69861827
				chr3	75955393	75957679
				chr3	82073215	82074829
				chr3	82547414	82549063
				chr3	82875196	82877063
				chr3	82902560	82904833
				chr3	83126200	83130678
				chr3	83765273	83767773
				chr3	84303898	84305669
				chr3	84477524	84481746
				chr3	87792628	87798438
				chr3	87970672	87973042
				chr3	88253839	88255065
				chr3	89089353	89092510
				chr3	89318408	89323436
				chr3	90464393	90466666
				chr3	93442601	93448848
				chr3	94362446	94364684
				chr3	95994861	95997016
				chr3	96595746	96599526
				chr3	97887983	97889454
				chr3	98381516	98383395
				chr3	99260499	99262142
				chr3	100486922	100489790
				chr3	102010296	102014320
				chr3	102469675	102471191
				chr3	102734127	102735713
				chr3	102935299	102936525
				chr3	103572933	103578158
				chr3	104959690	104963126
				chr3	105703697	105706041
				chr3	107035240	107038201
				chr3	107100237	107103695
				chr3	107457111	107461008
				chr3	107593686	107598954
				chr3	107759305	107761445
				chr3	108185403	108189092
				chr3	108224905	108227881
				chr3	108412561	108416690
				chr3	109026355	109027881
				chr3	109339590	109342513
				chr3	110141785	110144569
				chr3	117359576	117360849
				chr3	117868518	117869745
				chr3	122728864	122731381
				chr3	123445817	123447903
				chr3	123689863	123691407
				chr3	125937118	125938727
				chr3	126363518	126364820
				chr3	126596355	126598730
				chr3	127497979	127499827
				chr3	127788309	127791414
				chr3	127895592	127896399
				chr3	129194347	129198911
				chr3	129199032	129206325
				chr3	129210612	129220588
				chr3	129222451	129227739
				chr3	131302585	131303412
				chr3	131489050	131491201
				chr3	132084107	132087373
				chr3	132949027	132951190
				chr3	134828767	134829931
				chr3	135825039	135827624
				chr3	138740998	138743832
				chr3	139075409	139076252
				chr3	141463593	141466739
				chr3	142168214	142170516
				chr3	144197817	144199875
				chr3	146149689	146150453
				chr3	146220492	146222590
				chr3	146684584	146686717
				chr3	148987294	148990850
				chr3	152264451	152266732
				chr3	152980327	152982512
				chr3	153972409	153975036
				chr3	154326483	154334811
				chr3	154663989	154664683
				chr3	156561385	156563142
				chr3	157566477	157568740
				chr4	3870579	3872427
				chr4	4137202	4139444
				chr4	6989199	6991721
				chr4	8690472	8692775
				chr4	9842511	9848394
				chr4	11703795	11705700
				chr4	12171051	12172110
				chr4	17853240	17854286
				chr4	20777341	20778699
				chr4	21930499	21932664
				chr4	24965648	24967393
				chr4	28814809	28816521
				chr4	33922971	33926344
				chr4	35225072	35225967
				chr4	36949731	36953885
				chr4	40471683	40473649
				chr4	41568107	41569885
				chr4	41725049	41727841
				chr4	41729268	41731825
				chr4	43058882	43060000
				chr4	43442730	43444098
				chr4	43522485	43525123
				chr4	43631157	43633260
				chr4	45183789	45185695
				chr4	45528755	45531059
				chr4	45824841	45827657
				chr4	46037808	46040888
				chr4	46195615	46196394
				chr4	46600315	46602408
				chr4	46989316	46993461
				chr4	47055957	47058167
				chr4	47091168	47094248
				chr4	47207262	47210193
				chr4	47351738	47354070
				chr4	48124798	48125952
				chr4	49596648	49598197
				chr4	57566788	57568675
				chr4	58204693	58207371
				chr4	58911044	58913362
				chr4	58943431	58945137
				chr4	63212988	63216890
				chr4	63494325	63496318
				chr4	65122871	65126241
				chr4	66402406	66405297
				chr4	68953702	68955084
				chr4	70533475	70535040
				chr4	73790115	73791523
				chr4	74012874	74014762
				chr4	78211139	78212513
				chr4	81441911	81443619
				chr4	84883931	84885565
				chr4	88759542	88760051
				chr4	88762379	88762670
				chr4	88781279	88781799
				chr4	95049497	95052282
				chr4	100095702	100097325
				chr4	100776212	100778754
				chr4	101264165	101265373
				chr4	101716942	101718364
				chr4	102087239	102088897
				chr4	106462632	106464649
				chr4	107432713	107437652
				chr4	108382763	108383948
				chr4	108779931	108781004
				chr4	109406200	109407905
				chr4	114405729	114408526
				chr4	115934655	115941432
				chr4	116015921	116018427
				chr4	119491620	119493196
				chr4	119733604	119734683
				chr4	120648537	120650960
				chr4	120745709	120749605
				chr4	121039103	121040476
				chr4	122959273	122962632
				chr4	123104340	123106209
				chr4	123115086	123118049
				chr4	123181796	123184310
				chr4	123200723	123203071
				chr4	123232866	123235143
				chr4	123322723	123324039
				chr4	124985195	124990752
				chr4	126285910	126289054
				chr4	126731884	126736809
				chr4	127985314	127990318
				chr4	128654614	128656060
				chr4	128883217	128884975
				chr4	129135833	129137985
				chr4	129983529	129989050
				chr4	130047334	130048411
				chr4	130138166	130140033
				chr4	131835034	131839247
				chr4	132047925	132049322
				chr4	132143464	132145821
				chr4	133518659	133519786
				chr4	134551117	134552528
				chr4	134701984	134704453
				chr4	136423782	136425441
				chr4	136636587	136639436
				chr4	136955672	136958199
				chr4	137275700	137279132
				chr4	137664346	137665296
				chr4	138393173	138397416
				chr4	138913220	138914117
				chr4	139073226	139076256
				chr4	139090532	139094276
				chr4	139827343	139837165
				chr4	141874096	141875328
				chr4	143348632	143351968
				chr4	146475179	146475614
				chr4	147124784	147125259
				chr4	147187546	147188031
				chr4	148286655	148288366
				chr4	148803643	148808114
				chr4	151993930	151996296
				chr4	152151506	152152907
				chr4	152273400	152275695
				chr4	152289841	152291742
				chr4	152338213	152340155
				chr4	153480421	153484747
				chr4	154169601	154173081
				chr4	154299133	154300594
				chr4	155042302	155044194
				chr4	155397211	155398671
				chr5	4754862	4759945
				chr5	7344095	7345351
				chr5	8367632	8368473
				chr5	8659833	8660878
				chr5	9265486	9267035
				chr5	9724327	9726176
				chr5	12382991	12384822
				chr5	15933147	15936287
				chr5	17574158	17575558
				chr5	19225906	19228610
				chr5	22342689	22346900
				chr5	22745203	22746921
				chr5	24029852	24030663
				chr5	24350320	24353111
				chr5	24729303	24732100
				chr5	25956497	25957720
				chr5	26006706	26008374
				chr5	26070132	26071422
				chr5	26816857	26818477
				chr5	28164895	28171505
				chr5	29467440	29476965
				chr5	29477079	29481233
				chr5	30104787	30106890
				chr5	30711171	30714130
				chr5	30945113	30945690
				chr5	31089432	31096605
				chr5	31135498	31139298
				chr5	32131688	32137975
				chr5	33103482	33105165
				chr5	33720850	33725860
				chr5	33982468	33985200
				chr5	33994205	33999380
				chr5	34186390	34187802
				chr5	35056234	35057964
				chr5	35277771	35282372
				chr5	35524946	35525960
				chr5	35678601	35680415
				chr5	36396658	36398303
				chr5	36484533	36486079
				chr5	36867243	36871243
				chr5	37091070	37091735
				chr5	37241277	37246818
				chr5	37336064	37339108
				chr5	37815759	37829813
				chr5	38157633	38161336
				chr5	38317704	38321056
				chr5	44099692	44102417
				chr5	45638864	45640734
				chr5	47982865	47987361
				chr5	49523707	49525318
				chr5	52470697	52472076
				chr5	52565014	52567012
				chr5	53048283	53050024
				chr5	53211920	53214760
				chr5	57713560	57722999
				chr5	63648412	63650963
				chr5	63811847	63813835
				chr5	64158250	64161787
				chr5	64969305	64971015
				chr5	66259572	66260447
				chr5	67093642	67103420
				chr5	67426227	67427867
				chr5	67605421	67609876
				chr5	69340024	69342029
				chr5	71094397	71096981
				chr5	71656247	71658751
				chr5	71700601	71701625
				chr5	72502866	72505330
				chr5	72558573	72559703
				chr5	72578928	72582309
				chr5	72586096	72587946
				chr5	72867162	72869093
				chr5	73006198	73008687
				chr5	73011877	73015573
				chr5	73405098	73407126
				chr5	73646962	73648196
				chr5	73650400	73652545
				chr5	75155433	75156032
				chr5	75976296	75979366
				chr5	77094516	77096481
				chr5	77407049	77408706
				chr5	81019492	81023555
				chr5	88885973	88889341
				chr5	89881946	89884422
				chr5	91138915	91140220
				chr5	91517489	91519456
				chr5	96372990	96375975
				chr5	96995987	96998915
				chr5	98030121	98032219
				chr5	98165508	98170889
				chr5	98253540	98256775
				chr5	98853764	98856846
				chr5	99035558	99038387
				chr5	100157747	100160157
				chr5	100718678	100720463
				chr5	101656758	101669711
				chr5	101764346	101767332
				chr5	105518742	105520364
				chr5	106463422	106471898
				chr5	106573638	106574993
				chr5	107403060	107404370
				chr5	108693846	108695513
				chr5	110543314	110545833
				chr5	111415116	111422180
				chr5	112575533	112578518
				chr5	113490206	113491765
				chr5	114272889	114275088
				chr5	114567246	114568766
				chr5	114656715	114659311
				chr5	115192067	115194762
				chr5	117318636	117319855
				chr5	119799277	119806701
				chr5	119830127	119834285
				chr5	120429449	120441169
				chr5	123508051	123509191
				chr5	123683205	123685313
				chr5	123973021	123974536
				chr5	124095022	124095973
				chr5	124861294	124862382
				chr5	125531151	125535460
				chr5	127239680	127245109
				chr5	128431396	128435029
				chr5	129583824	129585693
				chr5	131305849	131308264
				chr5	132541138	132543488
				chr5	134986101	134987808
				chr5	135089453	135090884
				chr5	135249426	135251449
				chr5	136881329	136884221
				chr5	137188856	137190146
				chr5	137287096	137289775
				chr5	138753533	138757896
				chr5	138819181	138822219
				chr5	139905963	139914581
				chr5	140605699	140608458
				chr5	141240363	141244271
				chr5	142607985	142609168
				chr5	143463750	143465970
				chr5	144545644	144548488
				chr5	146583463	146586433
				chr5	147398856	147401750
				chr5	147722508	147728600
				chr5	149287100	149288347
				chr5	150592908	150595692
				chr5	150951192	150954815
				chr5	151232870	151234507
				chr6	3763084	3765038
				chr6	4747351	4748827
				chr6	5297796	5298698
				chr6	7554187	7556935
				chr6	8777165	8778644
				chr6	12748497	12750044
				chr6	14897644	14899586
				chr6	14899719	14902685
				chr6	17280525	17281700
				chr6	17305743	17306779
				chr6	17462630	17464986
				chr6	18029949	18032945
				chr6	18169715	18171153
				chr6	18513604	18515599
				chr6	21850699	21852828
				chr6	21985425	21987290
				chr6	22287951	22290562
				chr6	22875222	22876757
				chr6	24954037	24956660
				chr6	28131699	28136239
				chr6	28214153	28216325
				chr6	28396476	28398758
				chr6	29525533	29528857
				chr6	29693370	29695198
				chr6	29916847	29918182
				chr6	30735103	30738548
				chr6	30957049	30961755
				chr6	31562214	31565667
				chr6	32586144	32589072
				chr6	37298909	37301187
				chr6	38252069	38255120
				chr6	38662496	38664182
				chr6	39870335	39870918
				chr6	39870989	39874483
				chr6	40434514	40436747
				chr6	42322002	42325456
				chr6	43265134	43266832
				chr6	47044446	47045177
				chr6	49821752	49824294
				chr6	50261114	50262345
				chr6	51432542	51434250
				chr6	53066909	53069916
				chr6	53285638	53290767
				chr6	54326002	54328757
				chr6	55451082	55453291
				chr6	56651949	56652800
				chr6	63255030	63258566
				chr6	64726491	64735739
				chr6	65380794	65381792
				chr6	65671452	65673981
				chr6	66895904	66897885
				chr6	67532407	67536686
				chr6	72097519	72098498
				chr6	72234015	72237392
				chr6	72379558	72381116
				chr6	77242306	77245684
				chr6	82040923	82043331
				chr6	82401129	82403826
				chr6	82939093	82939906
				chr6	83135513	83136500
				chr6	83453536	83457708
				chr6	84008287	84009345
				chr6	84105069	84106591
				chr6	85125045	85127135
				chr6	85185382	85192713
				chr6	85510378	85514701
				chr6	86027935	86029736
				chr6	86194304	86196393
				chr6	87334408	87335799
				chr6	88873733	88875869
				chr6	90231998	90233713
				chr6	90369425	90370920
				chr6	90986834	90988819
				chr6	91408867	91412257
				chr6	91978314	91980301
				chr6	92705298	92706525
				chr6	99665633	99668039
				chr6	99691496	99694791
				chr6	99724915	99727814
				chr6	101376276	101378390
				chr6	105677181	105679274
				chr6	107529130	107531679
				chr6	110644598	110647995
				chr6	112487330	112491435
				chr6	113193713	113196066
				chr6	113469220	113470183
				chr6	113481814	113483311
				chr6	114041021	114043365
				chr6	114130223	114132625
				chr6	114282561	114284372
				chr6	114396593	114399991
				chr6	114737850	114738915
				chr6	115134056	115136048
				chr6	115991039	115995413
				chr6	116460099	116461603
				chr6	116628105	116629464
				chr6	118195584	118199590
				chr6	118478065	118480256
				chr6	119329585	119331590
				chr6	119541691	119545999
				chr6	120462905	120464722
				chr6	120490781	120494734
				chr6	121210206	121211877
				chr6	121245275	121246230
				chr6	121472235	121475008
				chr6	122801093	122802457
				chr6	122819147	122820809
				chr6	124768482	124770281
				chr6	124863326	124864473
				chr6	124996039	124998813
				chr6	125312657	125314622
				chr6	125379492	125381417
				chr6	126162530	126167322
				chr6	126533389	126535820
				chr6	126641340	126647718
				chr6	126738045	126742342
				chr6	127147807	127157140
				chr6	127887448	127888281
				chr6	131433222	131434244
				chr6	134631794	134633259
				chr6	135197598	135198686
				chr6	136170866	136173886
				chr6	136660722	136663041
				chr6	137251708	137253896
				chr6	142413657	142415338
				chr6	142569206	142572938
				chr6	145746572	145747749
				chr6	146500668	146503245
				chr6	146794955	146796638
				chr6	147261419	147264647
				chr6	148046965	148047613
				chr6	148442030	148445701
				chr7	4992241	4996190
				chr7	16061041	16062507
				chr7	16473908	16477110
				chr7	16944496	16947723
				chr7	19094579	19096575
				chr7	19308720	19310327
				chr7	19341753	19342765
				chr7	19519550	19520722
				chr7	24332959	24334163
				chr7	25005231	25006253
				chr7	25686080	25690131
				chr7	27445773	27447057
				chr7	29231352	29233277
				chr7	29303703	29305366
				chr7	31050457	31053161
				chr7	31125695	31127684
				chr7	34652417	34655892
				chr7	35116752	35122122
				chr7	35184633	35187430
				chr7	35214338	35216075
				chr7	35583655	35585770
				chr7	37767731	37774231
				chr7	40897120	40903831
				chr7	44310126	44311852
				chr7	44428901	44430529
				chr7	44590923	44592054
				chr7	45163776	45164716
				chr7	45180761	45183011
				chr7	45405663	45407631
				chr7	45699025	45700860
				chr7	46100311	46100907
				chr7	46178996	46180549
				chr7	46375747	46379186
				chr7	46395069	46398463
				chr7	47131238	47134893
				chr7	48880236	48883026
				chr7	49974375	49976962
				chr7	51510638	51511812
				chr7	51621672	51622799
				chr7	57386013	57387545
				chr7	58657878	58659451
				chr7	62348195	62349443
				chr7	62376228	62377806
				chr7	63444159	63446102
				chr7	64500893	64503800
				chr7	66108635	66111009
				chr7	66387246	66389401
				chr7	66425356	66428968
				chr7	66839559	66841278
				chr7	67758474	67759940
				chr7	67951942	67954012
				chr7	73739718	73741822
				chr7	74552829	74555576
				chr7	78575788	78580700
				chr7	79617053	79618200
				chr7	79791197	79794291
				chr7	79810417	79811823
				chr7	80687685	80689584
				chr7	81452176	81456039
				chr7	81493009	81494013
				chr7	81705583	81708034
				chr7	81857441	81860641
				chr7	81932590	81936609
				chr7	81991077	81994213
				chr7	82334065	82337718
				chr7	82865727	82870863
				chr7	89404123	89405584
				chr7	90301401	90303350
				chr7	97081143	97083170
				chr7	98488897	98491136
				chr7	99181296	99183364
				chr7	99248284	99249942
				chr7	99381019	99383446
				chr7	99467913	99469503
				chr7	99535373	99536611
				chr7	99624490	99628008
				chr7	100005031	100007788
				chr7	100177815	100180307
				chr7	100284436	100285879
				chr7	100973792	100975242
				chr7	101011459	101013450
				chr7	101817237	101822624
				chr7	104501704	104502447
				chr7	105760830	105764862
				chr7	105786390	105789437
				chr7	107209349	107210778
				chr7	108949934	108952193
				chr7	109438087	109440092
				chr7	109751926	109752872
				chr7	109780444	109782105
				chr7	110625240	110629549
				chr7	110768374	110769341
				chr7	112224195	112227498
				chr7	112427645	112429076
				chr7	112953022	112956354
				chr7	113765018	113768379
				chr7	114414475	114417262
				chr7	117380324	117382089
				chr7	118447179	118449202
				chr7	118489010	118492421
				chr7	118993600	118995478
				chr7	121391425	121394269
				chr7	121706221	121707529
				chr7	121734171	121735603
				chr7	123981061	123985079
				chr7	126080300	126084130
				chr7	127613862	127615799
				chr7	128416331	128419457
				chr7	129255675	129257945
				chr7	130934616	130938192
				chr7	131549164	131558288
				chr7	131966353	131968033
				chr7	132153908	132155326
				chr7	132315032	132317873
				chr7	135409377	135412517
				chr7	135537219	135539192
				chr7	139085451	139087697
				chr7	139246680	139249821
				chr7	139578763	139586010
				chr7	139833530	139834705
				chr7	139894180	139895827
				chr7	140046211	140051972
				chr7	140920983	140924367
				chr7	141060309	141061808
				chr7	141291245	141295437
				chr7	141327122	141328403
				chr7	141460876	141462850
				chr7	141948427	141951415
				chr7	142282993	142285511
				chr7	142371009	142372992
				chr7	143106165	143109174
				chr7	143442991	143447435
				chr7	143457916	143466784
				chr7	143501162	143503289
				chr7	144895561	144897889
				chr8	3993973	3995067
				chr8	4205163	4207905
				chr8	9769349	9773614
				chr8	10153463	10155091
				chr8	11187559	11188860
				chr8	11310792	11315744
				chr8	11476177	11480639
				chr8	13493090	13494739
				chr8	15009365	15013454
				chr8	19534564	19536280
				chr8	19784580	19785112
				chr8	22058868	22060592
				chr8	29216986	29220556
				chr8	31089014	31090493
				chr8	32881667	32885860
				chr8	35765084	35766282
				chr8	35824223	35828092
				chr8	36456873	36458676
				chr8	38659804	38661653
				chr8	40861926	40863582
				chr8	46150673	46153244
				chr8	46290882	46297244
				chr8	57650972	57654399
				chr8	58911439	58913710
				chr8	60632627	60633896
				chr8	62951210	62952311
				chr8	64203796	64206964
				chr8	64692304	64693508
				chr8	66687340	66689005
				chr8	68276084	68277801
				chr8	68734170	68735985
				chr8	69183006	69184879
				chr8	69880114	69887167
				chr8	70082719	70086625
				chr8	70372411	70378020
				chr8	70698842	70700133
				chr8	70803322	70805419
				chr8	70891492	70893218
				chr8	71460846	71463763
				chr8	71557974	71559596
				chr8	75211747	75215433
				chr8	80056828	80058104
				chr8	81341624	81342968
				chr8	83165300	83166831
				chr8	83389420	83390342
				chr8	83747333	83748462
				chr8	84001173	84002099
				chr8	84044145	84045308
				chr8	84936769	84937691
				chr8	85699842	85702249
				chr8	87467747	87474125
				chr8	87957313	87963716
				chr8	88272192	88273480
				chr8	88520078	88523104
				chr8	90347016	90349153
				chr8	91797127	91807986
				chr8	92354540	92367220
				chr8	92672689	92675459
				chr8	92675741	92679640
				chr8	92959427	92962165
				chr8	94011371	94013152
				chr8	94531847	94534464
				chr8	94694362	94696480
				chr8	94917260	94918445
				chr8	95350939	95354350
				chr8	95676627	95679069
				chr8	99414280	99417989
				chr8	102782767	102788233
				chr8	104169592	104172768
				chr8	104630008	104631227
				chr8	105496362	105497165
				chr8	105518531	105519563
				chr8	106168214	106169277
				chr8	106335399	106338065
				chr8	106510018	106512630
				chr8	106869897	106872249
				chr8	109961158	109962385
				chr8	111392600	111394290
				chr8	113847096	113849492
				chr8	115704695	115708741
				chr8	118282964	118285853
				chr8	119632312	119634007
				chr8	119839715	119840592
				chr8	120113032	120116268
				chr8	120734279	120737769
				chr8	121078556	121090524
				chr8	121125308	121127161
				chr8	121127260	121129907
				chr8	121728532	121732646
				chr8	122281934	122283954
				chr8	122284037	122285367
				chr8	122334916	122338212
				chr8	123115824	123118903
				chr8	123514054	123515479
				chr8	123617247	123617816
[truncated: 177 more rows]
